# Supplementary material for: Impact of the Season on Total Polyphenol and Antioxidant Properties of Tea Cultivars of Industrial Importance in Northeast India
Source: Foods. 2023 Aug 24;12(17):3196. doi: 10.3390/foods12173196 (PMC10486918; doi:10.3390/foods12173196)
Supplement: Supplementary file 1 [file foods-12-03196-s001.zip]

Archive with 1 entries (1 files):
- foods-2509714-supplementary.pdf
